# Supplementary material for: Surgical polarimetric endoscopy for the detection of laryngeal cancer
Source: Nat Biomed Eng. 2023 Apr 3;7(8):971–85. doi: 10.1038/s41551-023-01018-0 (PMC10427430; doi:10.1038/s41551-023-01018-0)
Supplement: Source data for Fig. 1 — Source data. [file 41551_2023_1018_MOESM9_ESM.xlsx]

## Sheet: Sheet1
Position(mm)	Intensity in Depolarization mode（a.u.）	Intensity in Retardance mode (a.u.)
0	17.7273	18.3636
0.014842	20	19.2727
0.029684	22.7273	22.9091
0.044526	28.9091	27.9091
0.059368	38	37.5455
0.07421	59.9091	50.6364
0.089052	89.0909	76.8182
0.103894	112.364	114.273
0.118736	144.909	138.818
0.133578	167.455	163.182
0.14842	176.636	179.182
0.163262	173.182	182.909
0.178104	162.273	170.909
0.192946	140.545	149.818
0.207788	102.364	126.636
0.22263	77.4545	87.6364
0.237472	56.8182	62.9091
0.252314	43.9091	50.5455
0.267156	42.5455	45.1818
0.281998	53	48.5455
0.29684	70	65.0909
0.311682	87.0909	91.7273
0.326524	116.364	108.636
0.341366	135.273	130.636
0.356208	143.364	146.364
0.37105	146.273	150.636
0.385892	143.364	146.273
0.400734	126	137.364
0.415576	98.9091	118.273
0.430418	81.1818	85.1818
0.44526	58.7273	66.2727
0.460102	44.8182	52.6364
0.474944	44.4545	46
0.489786	54.9091	49.2727
0.504628	72.6364	68.2727
0.51947	97.4545	96.9091
0.534312	138.818	120
0.549154	161.909	154.455
0.563996	171.818	175.364
0.578838	175.364	178.455
0.59368	169.727	173
0.608522	148	161
0.623364	114.364	136.273
0.638206	89.2727	96.6364
0.653048	57.9091	71
0.66789	34.9091	47.8182
0.682732	25.5455	30.2727
0.697574	18.6364	23.4545
0.712416	15.3636	18.3636
0.727258	12.9091	16.0909
0.7421	11.6364	14.7273
