# Supplementary material for: Surgical polarimetric endoscopy for the detection of laryngeal cancer
Source: Nat Biomed Eng. 2023 Apr 3;7(8):971–85. doi: 10.1038/s41551-023-01018-0 (PMC10427430; doi:10.1038/s41551-023-01018-0)
Supplement: Source data for Fig. 2 — Source data. [file 41551_2023_1018_MOESM10_ESM.xlsx]

## Sheet: Fig. 2d
Intensity values (a.u.)	Retardance values (a.u.)
28.8537	0.0346949
29.0488	0.0403954
29.1463	0.0372236
29.2927	0.0289662
29.561	0.0257457
29.6829	0.0249534
30.1463	0.0236527
30.2927	0.0305719
30.3659	0.0353869
30.6585	0.0331319
30.8293	0.0346937
31.0732	0.0394401
31.2195	0.0391065
31.4146	0.0318927
31.7073	0.0271338
31.8293	0.0264148
31.9756	0.0256444
31.9756	0.0278107
32.3902	0.0341621
32.8537	0.0383813
32.8537	0.0329018
32.8293	0.0274908
33.0732	0.0274086
33.4146	0.027142
33.7317	0.0266175
34.0488	0.0247374
34.2439	0.0218722
34.2683	0.0167572
34.7317	0.0207562
34.8049	0.0277144
34.9024	0.0302293
35.0732	0.0327909
35.122	0.0337397
35.3902	0.0282988
35.5366	0.0258961
35.7073	0.0277099
35.9756	0.0267068
36.0244	0.025833
36.1463	0.0245844
36.4634	0.0247013
36.7561	0.030454
37.0488	0.0310758
37.2439	0.0278729
37.3659	0.0308877
37.5366	0.0396994
37.7073	0.0772633
37.9024	0.0925116
37.5366	0.0776079
37.1951	0.105978
37.3902	0.115834
37.3902	0.0927019
37.6829	0.0757486
38.6341	0.0523567
39.2927	0.0349661
39.439	0.0280279
39.7561	0.0244127
39.7561	0.0232932
39.9512	0.0197534
40.3902	0.0245969
40.8049	0.0265857
40.9756	0.0242958
41	0.0248232
40.9756	0.0221671
41.0732	0.0201736
41.3902	0.014958
41.8049	0.0167574
42.0244	0.0183804
42.2927	0.0186868
42.2927	0.0179111
42.561	0.0170189
42.6098	0.0196912
42.9512	0.0220355
42.9512	0.0165684
43.1463	0.0160263
43.3171	0.0180566
43.4878	0.0186837
43.7561	0.0174398
44	0.0157354
44.3171	0.0190868
44.439	0.0198518
44.5854	0.018848
44.878	0.0246289
45.1951	0.0327918
45.5122	0.0409561
46	0.0438504
46.7561	0.0476858
47.2927	0.0551782
47.4878	0.0560554
47.6098	0.0598297
47.6829	0.0662291
47.439	0.0798996
47.1951	0.0884363
46.878	0.095218
46.9024	0.10366
47.0732	0.109057
47.2439	0.119423
47.3415	0.125251
47.3415	0.125829
47.3902	0.126841
47.4146	0.130189
47.2927	0.136751
47.439	0.142632
47.7561	0.142095
47.9512	0.14118
48.0244	0.143431
48.3171	0.14785
48.4146	0.15253
48.3659	0.152494
48.2927	0.149288
48.5366	0.148675
48.6585	0.150545
48.8293	0.154337
49.122	0.155351
49.3659	0.155095
49.439	0.155236
49.3171	0.149987
49.122	0.151843
49.3659	0.16044
49.7073	0.160425
49.9756	0.16291
50.3902	0.165822
50.5366	0.161509
50.7805	0.157751
50.9512	0.158298
51.0732	0.161028
51.1463	0.160069
51.6098	0.155564
51.9756	0.158362
52.2195	0.164272
52.1951	0.164741
52.2683	0.16223
52.5366	0.160988
52.7805	0.157028
53.1951	0.155535
53.5122	0.159015
53.7317	0.159398
53.9268	0.158037
54.1951	0.158503
54.4878	0.157644
54.8293	0.156962
55.1707	0.155779
55.3659	0.154038
55.439	0.155953
55.6341	0.157058
56.0244	0.15242
56.5122	0.149026
56.3902	0.151555
56.7805	0.155197
57.3171	0.152765
57.6341	0.147159
57.878	0.143866
58.1707	0.140247
58.3659	0.138318
58.7805	0.1404
59.1951	0.137129
59.4146	0.132197
59.7805	0.127531
59.9268	0.117081
60.4146	0.0972633
60.7561	0.0718753
60.7561	0.0540575
61.0244	0.0434386
60.6829	0.0455436
60.1951	0.047286
59.9512	0.0397556
60.0732	0.0375918
60.3902	0.0337518
60.5122	0.0298946
60.7073	0.0279574
61.0976	0.0289467
61.3415	0.0260831
61.4146	0.0200355
61.3902	0.018384
61.561	0.0183208
61.7805	0.0163141
61.878	0.0123929
61.9756	0.0130799
62.1707	0.0184103
62.4634	0.0187204
62.4878	0.0172057
62.4878	0.0163562
62.3659	0.0160987
62.6585	0.0139957
62.8537	0.0145488
62.9268	0.0191871
63.0732	0.0185787
63.2439	0.0176076
63.561	0.0182546
63.6341	0.0188338
63.6098	0.0136388
63.7317	0.0132551
63.7805	0.0149731
63.878	0.0153973
64.2683	0.0137452
64.561	0.0134485
64.3659	0.0148036
64.1707	0.0145892
64.2683	0.0130585
64.439	0.0115661
64.6585	0.00984702
65.1463	0.0127038
65.4634	0.0149849
65.6098	0.0141261
65.561	0.0155162
65.4878	0.0154503
65.2927	0.0147048
65.3415	0.0144511
65.6341	0.0177029
65.8049	0.0162539
66.2195	0.0164486
66.4634	0.0180571
66.3659	0.0179695
66.3415	0.0176417
66.3902	0.0234873
66.8293	0.0236892
67.3171	0.0242067
67.5122	0.0257293
67.6829	0.0262534
67.878	0.0247864
67.9268	0.0259947
68.1707	0.0250628
68.4878	0.0234799
68.4634	0.0239831
68.6585	0.0260843
68.6098	0.0320213
68.6098	0.0387969
68.8537	0.0381419
69.439	0.0395016
69.6098	0.0443179
70	0.048009
70.2683	0.0494413
70.4146	0.0513665
70.6829	0.0594804
71.0732	0.0696659
71.4878	0.0745069
71.561	0.0769526
71.4878	0.0843403
71.8049	0.0920392
72.0488	0.0992993
71.7317	0.103086
71.561	0.107105
71.2439	0.111536
70.6829	0.123397
69.9756	0.134537
69.439	0.139166
69.4146	0.145638
69.5122	0.149979
69.4634	0.154007
69.4878	0.15875
69.561	0.16614
69.8293	0.169182
69.9024	0.168328
69.8293	0.168383
69.8293	0.169356
69.9268	0.168854
70.4146	0.173327
70.6829	0.17958
71	0.185398
71.0976	0.186608
71.439	0.187709
71.6098	0.189162
72.3902	0.192418
73.2439	0.197809
73.6098	0.19829
73.5366	0.201462
73.7073	0.208209
73.8293	0.211332
73.8537	0.20966
73.561	0.213661
73.439	0.215962
73.7317	0.212539
73.6341	0.207557
73.439	0.206162
72.9024	0.203188
72.4878	0.198226
72.2683	0.192972
72.0732	0.184043
72.0732	0.179468
72.0488	0.183072
71.7317	0.188401
72.0244	0.184657
72.3659	0.182875
72.8293	0.182274
73.3171	0.185939
73.7317	0.19229
73.8049	0.193019
74.0732	0.190875
74.3902	0.192425
74.8537	0.194849
75.1707	0.193063
74.9512	0.193218
74.7561	0.190063
74.3171	0.189137
73.9024	0.187306
73.8537	0.182655
73.7561	0.180867
73.4878	0.180538
73.2683	0.181111
73.1951	0.180206
73.3659	0.181517
73.4878	0.183377
73.4634	0.184215
73.3415	0.185352
73.3659	0.185913
73.4634	0.182736
73.5122	0.180106
73.4878	0.18061
73.2439	0.177378
72.7805	0.173975
72.7805	0.173922
72.7805	0.173667
73.122	0.176757
73.3171	0.179133
73.4146	0.180279
73.6829	0.178995
73.9268	0.177219
73.9512	0.174575
73.9512	0.168527
74.1951	0.162771
74.561	0.162675
74.5122	0.16943
74.3171	0.174305
74.1463	0.174262
74.1707	0.170852
74.1707	0.169333
74.1463	0.172323
74.1951	0.176358
74.122	0.178117
74.0488	0.180071
73.8537	0.178665
73.6341	0.174916
73.3659	0.1743
73.3171	0.173643
73.5366	0.176641
73.7561	0.179413
73.9512	0.182084
74.1707	0.183448
74.3171	0.18049
74.3902	0.179361
74.3659	0.180136
74.3659	0.178328
74.4878	0.178375
74.6829	0.179697
74.4146	0.175016
74.1463	0.171258
74.0488	0.169128
73.7561	0.170732
73.6098	0.176835
73.6341	0.175253
73.5366	0.171655
73.3171	0.17408
73.1463	0.174902
73.0732	0.173388
73.3171	0.175964
73.7317	0.176566
73.6098	0.174797
73.2439	0.175055
73.2683	0.177823
73.3415	0.178509
73.0732	0.17425
73.122	0.170848
73.3902	0.170343
73.4146	0.17183
73.2927	0.171453
73	0.169908
72.878	0.169219
72.8049	0.167026
72.9268	0.166892
72.9512	0.169063
72.9268	0.169913
72.8537	0.167735
72.7805	0.168235
72.7317	0.169354
72.9756	0.168862
73.4878	0.165833
74.2683	0.168409
74.9756	0.17025
75.3171	0.173177
75.9512	0.17227
76.0976	0.164302
76.1463	0.157853
76.7317	0.153242
77.3659	0.151364
77.5122	0.144963
77.5366	0.13844
77.6829	0.134495
77.6585	0.134324
77.2439	0.1287
77	0.119068
76.8293	0.111029
76.6585	0.105759
76.7561	0.10595
77.0732	0.101036
76.8537	0.0900971
76.6341	0.0812977
76.3659	0.0806708
75.6585	0.0762871
75.1707	0.061584
74.7317	0.0491207
74.5122	0.0465239
74.4878	0.0448393
74.122	0.0420889
73.8049	0.0362558
73.878	0.0370331
73.561	0.0383151
73.3171	0.0366246
73.1707	0.0324049
73.2927	0.028939
73.3902	0.0290067
73.3415	0.0315858
73.0488	0.0309159
73.0488	0.0287963
73.1707	0.0267259
73.2927	0.025002
73.3171	0.025173
73.1463	0.0249837
72.8537	0.025623
72.8537	0.0270753
73.0244	0.0247762
73.0732	0.0219963
73.1707	0.0233597
73.0732	0.0234901
73.0976	0.0231779
72.9268	0.0220748
72.9268	0.019072
73.0488	0.0202022
72.9512	0.0231097
72.8537	0.0227853
72.122	0.0290386
71.9756	0.0336367
72.6098	0.0334925
72.5366	0.0301044
72.4878	0.0227956
72.6098	0.0181435
72.3415	0.0163387
72.1463	0.0183397
72.0244	0.01951
72.0488	0.0195892
72.0244	0.0175772
71.9268	0.0182597
71.5854	0.0217933
71.6341	0.0239758
71.561	0.0259671
71.6341	0.0255609
71.7317	0.0225665
71.4146	0.0201043
71.1707	0.0206997
71.0976	0.0228265
70.878	0.0248907
70.8537	0.0246016
71.1463	0.0204812
71.0732	0.0179157
70.9024	0.0182032
70.5122	0.0228252
70.439	0.0277165
70.6829	0.0309417
71.0976	0.0296128
70.7561	0.0282969
70.5122	0.0302267
70.3171	0.0315544
70.0732	0.0326953
70.0488	0.0363032
70.3902	0.0372587
70.439	0.0349131
70.2439	0.0366742
70.2927	0.0377608
70.2927	0.0371857
70.3415	0.0410949
70.2195	0.0495903
69.9756	0.0605921
70.0732	0.0688934
70.7073	0.0829603
71.878	0.0873462
72.4146	0.0851643
72.7561	0.0890632
72.7317	0.0864795
72.0488	0.0974746
71.2683	0.10756
70.6341	0.11187
70.122	0.117443
69.5854	0.126567
69.1463	0.135038
68.7073	0.136407
68.3902	0.139012
67.9512	0.139941
67.8537	0.143791
67.9024	0.14574
67.6829	0.140571
67.1707	0.138203
67.0244	0.140889
66.5366	0.143468
66.2439	0.148782
66	0.151063
65.9512	0.153334
66.0732	0.159593
66.0244	0.160528
66.1951	0.157727
66.3171	0.157033
66.1463	0.157473
65.6829	0.158014
65.5122	0.15361
65.7317	0.150354
65.6098	0.151622
65.4634	0.151068
65.439	0.149326
65.3902	0.150814
65.3415	0.152621
65.1951	0.153927
65.1463	0.155051
65.122	0.157649
65.3659	0.157941
65.2439	0.153712
65.0976	0.152765
64.6829	0.154711
64.6829	0.152481
64.5366	0.148407
64.2439	0.147047
64.2195	0.147795
64.1951	0.151026
64.0732	0.154056
63.7561	0.1552
63.6585	0.157349
63.5854	0.158532
63.439	0.15541
63.0976	0.15055
63.2195	0.150748
63.4146	0.152202
63.3415	0.151957
63.439	0.148378
63.2195	0.143281
62.878	0.143729
62.4878	0.143505
62.1951	0.141562
62.1707	0.142603
62.0732	0.144065
61.7805	0.144733
61.7073	0.143322
61.6585	0.141289
61.439	0.140184
61.3659	0.141016
61.439	0.138001
61.3902	0.132969
61.2683	0.130587
61.0488	0.127797
61.2439	0.118401
61.122	0.103011
60.9268	0.086729
60.9756	0.0747698
60.9268	0.0644563
60.9512	0.0536095
60.6098	0.0499217
60.0488	0.0475575
59.5366	0.0435992
59.7073	0.0439334
59.7073	0.0424857
59.5854	0.0431619
59.439	0.0461539
59.1707	0.0438389
59.0244	0.0367824
58.8537	0.0313171
58.6341	0.0285901
58.3659	0.0292446
58.2195	0.0273602
58.2439	0.0264542
58.0488	0.0245261
57.8293	0.0195759
57.4878	0.0170305
57.2195	0.020539
56.9512	0.0239937
56.8537	0.0217243
56.9024	0.0197668
56.9024	0.0218075
56.7561	0.0205031
56.6098	0.0180251
56.3902	0.0158978
56.2195	0.0161417
56.2683	0.0168188
56.1463	0.0155325
56.1463	0.0144479
55.878	0.0130027
55.6098	0.0165096
55.2927	0.0208423
54.9512	0.0227722
54.7073	0.0204976
54.3659	0.0207688
54.3902	0.0244461
54.3171	0.0287805
54.0244	0.0234988
53.9512	0.0202606
53.8049	0.0231304
53.4878	0.0182222
53.2927	0.0180042
53.3659	0.0192262
53.439	0.0190207
53.3902	0.0180709
52.8537	0.0178321
52.3902	0.0167353
52.1707	0.018251
52.2927	0.0166585
52.1707	0.0169862
52.0976	0.0175648
52.0732	0.0159484
51.878	0.0151188
51.561	0.0158273
51.1707	0.017051
51.0732	0.0144779
50.9268	0.0185252
50.9512	0.0192015
50.9756	0.0180423
50.9268	0.0166951
50.6829	0.0182519
50.4878	0.0201816
49.9512	0.0205492
49.5854	0.0183178
49.2195	0.016191
49.0244	0.013665
48.9756	0.0170779
48.878	0.0161678
48.7561	0.0166441
48.4634	0.0174635
48.1707	0.0190639
48.0732	0.0219555
47.7561	0.0241026
47.7073	0.0215385
47.561	0.0169472
47.3171	0.0164887
47.122	0.017773
46.9268	0.0174535
46.5122	0.0172838
46.3659	0.0167792
46.5122	0.0178863
46.2195	0.0169238
46.0732	0.0172232
45.9756	0.0172521
45.8293	0.0185017
45.6341	0.0197619
45.2195	0.0206026
44.9268	0.0172809
44.7561	0.0155835
44.7317	0.0181918
44.6098	0.0168725
44.4634	0.018654
44.3171	0.0179858
44.0244	0.0179979
43.6341	0.0195682
43.561	0.0167664
43.3659	0.0163884
42.9512	0.0190508
42.878	0.0182951
42.6341	0.0184636
42.439	0.0209433
42.2927	0.0233227
41.8293	0.0218513
41.4878	0.0208171
41.561	0.0202843
41.5854	0.0230143
41.5122	0.0227043
41.2683	0.0209323
40.8293	0.0185527
40.6829	0.0173214
40.6098	0.0165489
40.3902	0.0162514
40.0732	0.0187633
40.0732	0.020761
40.122	0.0218798
39.9756	0.0201451
39.5122	0.0199163
39.2195	0.020094
39.0488	0.021006
38.878	0.0205008
38.7561	0.0175475
38.4146	0.0208729
38.439	0.0245088
38.4146	0.0239506
38.0976	0.0208923
37.8049	0.0184325
37.6341	0.0206712
37.2927	0.0244126
37	0.0248439
36.8049	0.0213014
36.7805	0.0185129
36.6829	0.0206833
36.3902	0.0219695
36.1707	0.0204898
35.8049	0.0240237
35.7317	0.0295972
35.7561	0.0267375
35.3659	0.0221295
35.0732	0.0238161
35.122	0.0248224
35.1463	0.0280771
34.9268	0.0262871
34.7317	0.0223958
34.4634	0.0247943
34.1707	0.0283879
33.9268	0.0268396
33.9024	0.0241145
33.7073	0.0254136
33.439	0.0245705
33.2195	0.0231209
33.1463	0.0239867
32.9756	0.0246362
32.9024	0.0254822
32.6341	0.0243302
32.3415	0.0256243
32.2195	0.0243932
32.0732	0.0230357
31.9512	0.0228114
31.7317	0.023359
31.4634	0.0270194
31.2683	0.0307721
31.0732	0.0280903
30.878	0.0268741
30.7317	0.0254527
30.6829	0.0260357
30.3902	0.0259368
30.1707	0.0273302
29.9512	0.0282842
29.6829	0.0299814
29.439	0.0261976
29.561	0.027024
29.4878	0.0336254
29.2195	0.0367904
28.9268	0.0349068
28.6829	0.0327931
28.6341	0.0301938
28.4634	0.0308378
28.3415	0.032219
28.0976	0.0293199
28.122	0.0253215
28.0488	0.0199132
27.6585	0.0227131
27.4634	0.0232129
27.3659	0.0291258
27.2195	0.0326811
27.0244	0.028875
27	0.0266107
26.7073	0.0258747
26.5854	0.029111
26.6098	0.0260072
26.3659	0.024046
26.1463	0.0270498
25.8537	0.0317852
25.8049	0.0308731
25.7073	0.0340625
25.7561	0.0354352
25.561	0.0270764
25.3415	0.0265523
25.1951	0.0335065
24.9756	0.0316627
24.8537	0.0264863

## Sheet: Fig. 2h
Mode	Frame Number	gum-mean	gum-standard deviation	vestibule-mean	vestibule-standard deviation
Retardance	1	0.069481	0.0249562	0.208005	0.0492354
	2	0.0681616	0.0252079	0.231075	0.0560647
	3	0.0673875	0.0258092	0.266136	0.057446
	4	0.0708057	0.0245711	0.265454	0.0720392
	5	0.0723617	0.0264339	0.295592	0.0725346
	6	0.0696393	0.0275512	0.305932	0.0715535
	7	0.0697694	0.0269661	0.30702	0.0760488
	8	0.0643654	0.027907	0.312551	0.0713398
	9	0.0679801	0.026294	0.305273	0.0723028

## Sheet: Fig. 2i
Mode	Frame Number	gum-mean	gum-standard deviation	vestibule-mean	vestibule-standard deviation
depolarization	1	0.904774	0.0260048	0.86022	0.13978
	2	0.911807	0.0232925	0.84531	0.15469
	3	0.917645	0.016096	0.833618	0.166382
	4	0.915533	0.0178335	0.840598	0.159402
	5	0.924724	0.0195713	0.855671	0.144329
	6	0.926725	0.0202158	0.87284	0.12716
	7	0.920555	0.0192576	0.871454	0.128546
	8	0.918405	0.0169143	0.8705	0.1295
	9	0.917818	0.0166183	0.870561	0.129439
