# Supplementary material for: Surgical polarimetric endoscopy for the detection of laryngeal cancer
Source: Nat Biomed Eng. 2023 Apr 3;7(8):971–85. doi: 10.1038/s41551-023-01018-0 (PMC10427430; doi:10.1038/s41551-023-01018-0)
Supplement: Source data for Fig. 3 — Source data. [file 41551_2023_1018_MOESM11_ESM.xlsx]

## Sheet: Fig. 3g
Vocal cord		Supra-glottis
cancerous	normal	cancerous	normal
0.0580781	0.204347	0.221372	0.0969857
0.0299184	0.327828	0.288287	0.0730305
0.032688	0.181457	0.22666	0.0946965
0.0481686	0.23936	0.253726	0.124148
0.114976	0.223155	0.172599	0.074438
0.0902251	0.123148	0.188636	0.0919238
0.077406	0.080867	0.0659895	0.104853
0.0799406	0.113558	0.17554	0.0938215
0.0893583	0.187137	0.17358	0.132044
0.160284	0.198498	0.188713	0.135643
0.157701	0.178219	0.231927	0.110366
0.109676	0.146505	0.149335	0.0989818
0.193499	0.122743	0.167142	0.205102
0.146658	0.0834691	0.199938	0.0744654
0.108902	0.068482	0.189732	0.0710076
0.119465	0.0606142	0.0835102	0.091376
0.0818122	0.116029	0.123855	0.124952
0.0750746	0.135351	0.164952	0.147684
0.0777091	0.139828	0.0521043	0.159156
0.0965203	0.138007	0.0707702	0.118203
0.102755	0.148176	0.120644	0.100651
0.0846754	0.156817	0.100462	0.102002
0.0629989	0.141388	0.0797606	0.137102
0.0578111	0.101459	0.0655523	0.0841411
0.0715633	0.151277	0.0610287	0.0672319
0.100575	0.169983	0.0716719	0.0624144
0.0506681	0.178617	0.0759615	0.133647
0.0823981	0.166714	0.0605791	0.156743
0.0963191	0.19513	0.0545248	0.159554
0.0734486	0.182953	0.113954	0.126745
0.0915798	0.237359	0.0539129	0.123638
0.109624	0.265065	0.0634202	0.118386
0.0857746	0.13998	0.0759604	0.123266
0.11612	0.118398	0.141617	0.14909
0.096339	0.12549	0.265457	0.142174
0.160352	0.146939	0.155504	0.0674779
0.0791276	0.165868	0.0965892	0.0722607
0.0462131	0.188141	0.0649985	0.126824
0.052706	0.170867	0.0725856	0.151
0.0548179	0.164022	0.110808	0.157954
0.0635523	0.186046	0.169985	0.152252
0.0623383	0.195643	0.15517	0.121556
0.0540085	0.165641	0.11218	0.0944349
0.0363733	0.14129	0.076797	0.0802145
0.0374826	0.130161	0.103712	0.0973621
0.239786	0.157173	0.113432	0.138464
0.210067	0.18848	0.0731089	0.0756456
0.100027	0.175639	0.123815	0.0826542
0.0950451	0.154959	0.100804	0.0716564
0.105692	0.163925	0.18721	0.0971542
0.210281	0.175736	0.187934	0.125192
0.0527677	0.178477	0.290646	0.186474
0.0555545	0.187871	0.16725	0.195135
0.0467529	0.19468	0.244475	0.16079
0.0606892	0.154084	0.242019	0.152217
0.0485303	0.110228	0.193535	0.143281
0.0386448	0.135753	0.0932355	0.144261
0.0452581	0.169101	0.11219	0.118972
0.0499369	0.1971	0.12138	0.166584
0.0642089	0.193539	0.0970311	0.118966
0.0662591	0.196749	0.0698969	0.103675
0.0416838	0.187863	0.0820345	0.123768
0.0448366	0.183417	0.0973235	0.0775712
0.0644165	0.162308	0.106796	0.0914652
0.0654892	0.150403	0.122634	0.0610503
0.0610939	0.10177	0.118905	0.063794
0.079312	0.0980256	0.118958	0.118662
0.0511094	0.0835671	0.120568	0.215162
0.0580882	0.224456	0.0612806	0.173039
0.0755381	0.229307	0.0530942	0.198432
0.0928512	0.223214	0.138324	0.165622
0.0819561	0.195153	0.171137	0.161156
0.0905052	0.17785	0.18181	0.138371
0.0652141	0.167898	0.0884533	0.117008
	0.11751	0.104104	0.156064
	0.142042	0.224501	0.208107
	0.103791	0.308296	0.0981502
	0.0709884	0.138291	0.14195
	0.0916916	0.184311	0.0916221
	0.252914	0.109045	0.0759449
	0.263197	0.053781	0.101164
	0.252771	0.0652084	0.0902718
	0.250835	0.0837073	0.0670941
	0.224227	0.0939273	0.0674856
	0.169018	0.0605164	0.130393
	0.19534	0.0503314	0.16482
	0.171505	0.0857886	0.202456
	0.13845	0.0640395	0.207485
	0.0691616	0.0735677	0.194533
	0.0650339	0.06667	0.171823
	0.277431	0.0657966	0.162623
	0.264071	0.0809494	0.134316
	0.256285	0.0850168	0.162027
	0.23425	0.11693	0.0809245
	0.201765	0.0928671	0.109793
	0.203002	0.0848198	0.111557
	0.179032	0.0639291	0.102923
	0.160913	0.108978	0.0567457
	0.122487	0.145343	0.0655075
	0.0727531	0.0901393	0.101761
	0.299129	0.0795955	0.142652
	0.234572	0.0929804	0.163646
	0.27362	0.180377	0.237121
	0.269093	0.0956118	0.182616
	0.250878	0.0583612	0.205678
	0.240542	0.0599649	0.25621
	0.207093	0.0669727	0.221361
	0.209907	0.0786989	0.161114
	0.14351	0.0870895	0.151134
	0.103231	0.0817412	0.123
	0.310371	0.141344	0.103136
	0.334465	0.0890368	0.114375
	0.350992	0.0560523	0.130783
	0.317852	0.0629801	0.0927784
	0.270642	0.0560338	0.0644697
	0.189133	0.077654	0.0496687
	0.189779	0.0649257	0.0830231
	0.219991	0.0652754	0.129889
	0.166563	0.0737901	0.15976
	0.0650889	0.0648216	0.190769
	0.0992136	0.092172	0.223873
	0.281416	0.0784554	0.229277
	0.3707	0.0629572	0.258825
	0.370095	0.0815699	0.230072
	0.205786	0.0898981	0.201354
	0.139407	0.110731	0.139856
	0.243334	0.114394	0.181557
	0.209758	0.0775389	0.174161
	0.222822	0.112208	0.144378
	0.177698	0.133261	0.0991984
	0.096162	0.106036	0.109241
	0.0949915	0.0346268	0.124274
	0.296046	0.0642683	0.064907
	0.223558	0.0853702	0.0578292
	0.173185	0.0913628	0.0687263
	0.198868	0.0750426	0.116638
	0.204891	0.0932609	0.144891
	0.19836	0.125628	0.157065
	0.206873	0.0753827	0.182434
	0.162791	0.0803492	0.158489
	0.0868952	0.10194	0.187792
	0.0966646	0.169345	0.192798
	0.197768	0.0621998	0.212854
	0.162932	0.0603144	0.210286
	0.106716	0.0464098	0.194966
	0.20904	0.0545074	0.199871
	0.205815	0.0611533	0.184628
	0.17511	0.0728585	0.194617
	0.186825	0.0768333	0.194943
	0.154349	0.0791334	0.160952
	0.111698	0.0763115	0.106051
	0.103214	0.0781452	0.111304
	0.172359	0.0937085	0.120611
	0.202604	0.0955312	0.109354
	0.232075	0.0876799	0.0489667
	0.193896	0.0924826	0.055476
	0.153398	0.0975237	0.0737417
	0.201193	0.0637701	0.161266
	0.165732	0.0971917	0.19975
	0.127	0.11641	0.22068
	0.123418	0.127153	0.200914
	0.134032	0.0376545	0.207601
	0.143633	0.0837042	0.177747
	0.165398	0.0913578	0.167658
	0.148574	0.077082	0.188538
	0.136843	0.0545408	0.189996
	0.194373	0.0596861	0.204634
	0.166715	0.0673769	0.192968
	0.176335	0.0694321	0.213522
	0.114054	0.0650807	0.198402
	0.129359	0.0481257	0.167467
	0.134767	0.0621402	0.175578
	0.122253	0.134396	0.115976
	0.111895	0.116828	0.107082
	0.124073	0.0618848	0.0865963
	0.147548	0.054714	0.104752
	0.176055	0.10914	0.141881
	0.141018	0.0801501	0.118539
	0.127345	0.0752205	0.0573967
	0.130531	0.0750113	0.0595595
	0.13849	0.0775972	0.132309
	0.15941	0.0780489	0.203613
	0.131412	0.058333	0.204077
	0.163603	0.0654445	0.222343
	0.168496	0.0800783	0.14516
	0.142643	0.0795646	0.184416
	0.135928	0.0900086	0.192191
	0.125054	0.103138	0.175943
	0.12644	0.0704654	0.198012
	0.138864	0.0834302	0.198866
	0.182937	0.133386	0.207078
	0.162391	0.121841	0.214688
	0.14931	0.0435915	0.174899
	0.153927	0.0823653	0.170261
	0.152479	0.142578	0.131107
	0.136338	0.0638632	0.158694
	0.127168	0.0582015	0.1737
	0.126826	0.0820708	0.152708
	0.121548	0.0878619	0.171072
	0.166772	0.0784699	0.183847
	0.148024	0.0400047	0.160986
	0.141086	0.0370761	0.111313
	0.147845	0.0464531	0.122791
	0.164609	0.0939564	0.117821
	0.167909	0.0924468	0.143219
	0.136012	0.126804	0.144263
	0.125685	0.086705	0.214511
	0.126221	0.0893546	0.15785
	0.120988	0.0531972	0.154113
	0.1523	0.0689008	0.140016
	0.124486	0.092703	0.193475
	0.161116	0.099329	0.181461
	0.144754	0.076874	0.181709
	0.167374	0.0956699	0.193401
	0.163854	0.0826964	0.240947
	0.148082	0.0722369	0.2157
	0.115128	0.0664335	0.180039
	0.11612	0.0803448	0.149595
	0.118931	0.105431	0.119012
	0.105532	0.0944216	0.0982851
	0.144493	0.0980335	0.132288
	0.151509	0.0900454	0.117873
	0.164909	0.119399	0.150883
	0.183909	0.0586333	0.191699
	0.190669	0.0670221	0.219791
	0.150204	0.0780054	0.202063
	0.14508	0.0546226	0.130957
	0.128339	0.0520499	0.181237
	0.12924	0.0647079	0.165559
	0.136085	0.0470296	0.171567
	0.149772	0.103763	0.176243
	0.156351	0.100041	0.201399
	0.143998	0.0714487	0.124714
	0.133779	0.043343	0.0948425
	0.123266	0.0672308	0.129769
	0.152342	0.137	0.205593
	0.145655	0.100509	0.185432
	0.118503	0.0812842	0.175367
	0.109043	0.0567649	0.177491
	0.11102	0.0679397	0.228104
	0.221703	0.0806087	0.221703
	0.223127	0.0756382	0.223127
	0.205885	0.0980026	0.205885
	0.166905	0.103524	0.166905
	0.160105	0.0837348	0.160105
	0.149543	0.0780384	0.149543
	0.127872	0.0810819	0.127872
	0.179083	0.0785275	0.179083
	0.119793	0.0872186	0.119793
	0.131088	0.120712	0.131088
	0.140642	0.242219	0.140642
	0.13733	0.0474252	0.13733
	0.169705	0.0362845	0.169705
	0.208485	0.0405528	0.208485
	0.209819	0.0348478	0.209819
	0.157133	0.0441667	0.157133
	0.168398	0.0829437	0.168398
	0.189835	0.101047	0.189835
	0.17134	0.0494059	0.17134
	0.211747	0.0704485	0.211747
	0.20191	0.0907091	0.20191
	0.175027	0.0824352	0.175027
	0.0847478	0.0597031	0.0847478
	0.15695	0.113284	0.15695
	0.1764	0.0680731	0.1764
	0.202607	0.063892	0.202607
	0.220056	0.0636885	0.220056
	0.19026	0.069623	0.19026
	0.20528	0.0777186	0.20528
	0.18579	0.0959585	0.18579
	0.196003	0.095335	0.196003
	0.240122	0.109315	0.240122
	0.240188	0.108902	0.240188
	0.196504	0.0854727	0.196504
	0.181845	0.275203	0.181845
	0.123983	0.0533098	0.123983
	0.15244	0.0328545	0.15244
	0.136145	0.0388168	0.136145
	0.0788215	0.0344085	0.0788215
	0.104686	0.0331585	0.104686
	0.130652	0.0332349	0.130652
	0.143497	0.0351054	0.143497
	0.128904	0.0709855	0.128904
	0.181417	0.0982663	0.181417
	0.209268	0.0428372	0.209268
	0.191825	0.0545765	0.191825
	0.133776	0.0797635	0.133776
	0.139656	0.12913	0.139656
	0.186064	0.141829	0.186064
	0.226935	0.132821	0.226935
	0.174793	0.192491	0.174793
	0.154395	0.32435	0.154395
	0.152827	0.0874231	0.152827
	0.196407	0.0316468	0.196407
	0.202303	0.0373685	0.202303
	0.202411	0.0399844	0.202411
	0.231498	0.0342496	0.231498
	0.228769	0.0400937	0.228769
	0.200372	0.0499622	0.200372
	0.208141	0.0427042	0.208141
	0.170565	0.0602705	0.170565
	0.157471	0.0932393	0.157471
	0.141545	0.0803037	0.141545
	0.197995	0.082814	0.197995
	0.128529	0.0519084	0.128529
	0.14015	0.0443873	0.14015
	0.153942	0.0573464	0.153942
	0.106027	0.0434523	0.106027
	0.0965567	0.0439476	0.0965567
	0.121048	0.0593248	0.121048
	0.127016	0.091189	0.127016
	0.135629	0.121771	0.135629
	0.133684	0.305661	0.133684
	0.156333	0.310768	0.156333
	0.188489	0.228252	0.188489
	0.195026	0.130003	0.195026
	0.168696	0.190779	0.168696
	0.165659	0.162244	0.165659
	0.160728	0.164119	0.160728
	0.230345	0.185345	0.230345
	0.185847	0.190925	0.185847
	0.195393	0.22677	0.195393
	0.204386	0.207644	0.204386
	0.204002	0.222169	0.204002
	0.210095		0.210095
	0.207536		0.207536
	0.204296		0.204296
	0.257437		0.257437
	0.218023		0.218023
	0.220424		0.220424
	0.194849		0.194849
	0.198024		0.198024
	0.130302		0.130302
	0.445834		0.445834
	0.0867445		0.0867445
	0.184382		0.184382
	0.171008		0.171008
	0.147989		0.147989
	0.127562		0.127562
	0.146884		0.146884
	0.168158		0.168158
	0.184166		0.184166
	0.150899		0.150899
	0.151966		0.151966
	0.170577		0.170577
	0.197978		0.197978
	0.22649		0.22649
	0.152564		0.152564
	0.23921		0.23921
	0.206962		0.206962
	0.221909		0.221909
	0.199411		0.199411
	0.213333		0.213333
	0.197716		0.197716
	0.212635		0.212635
	0.185458		0.185458
	0.138188		0.138188
	0.155732		0.155732
	0.161712		0.161712
	0.190689		0.190689
	0.126047		0.126047
	0.148378		0.148378
	0.174613		0.174613
	0.156455		0.156455
	0.195195		0.195195
	0.0871517		0.0871517
	0.160785		0.160785
	0.206675		0.206675
	0.155148		0.155148
	0.149011		0.149011
	0.165448		0.165448
	0.169571		0.169571
	0.165994		0.165994
	0.169204		0.169204
	0.217419		0.217419
	0.183814		0.183814
	0.147314		0.147314
	0.190455		0.190455
	0.206069		0.206069
	0.239648		0.239648
	0.23637		0.23637
	0.220381		0.220381
	0.205364		0.205364
	0.174376		0.174376
	0.198349		0.198349
	0.194278		0.194278
	0.205312		0.205312
	0.339902		0.339902
	0.192007		0.192007
	0.204599		0.204599
	0.162665		0.162665
	0.166361		0.166361
	0.211659		0.211659
	0.222273		0.222273
	0.217743		0.217743
	0.204487		0.204487
	0.502417		0.502417
	0.167261		0.167261
	0.144136		0.144136
	0.152281		0.152281
	0.120569		0.120569
	0.0988391		0.0988391
	0.113595		0.113595
	0.136695		0.136695
	0.195547		0.195547
	0.236007		0.236007
	0.220563		0.220563
	0.201451		0.201451
	0.19382		0.19382
	0.211839		0.211839
	0.220602		0.220602
	0.218824		0.218824
	0.195146		0.195146
	0.16708		0.16708
	0.156077		0.156077
	0.190307		0.190307
	0.177194		0.177194
	0.203005		0.203005
	0.19423		0.19423
	0.187604		0.187604
	0.186661		0.186661
	0.143187		0.143187
	0.167384		0.167384
	0.184623		0.184623
	0.228617		0.228617
	0.157247		0.157247
	0.11846		0.11846
	0.0916924		0.0916924
	0.152617		0.152617
	0.15132		0.15132
	0.139382		0.139382
	0.0884418		0.0884418
	0.124375		0.124375
	0.192644		0.192644
	0.207815		0.207815
	0.230036		0.230036
	0.231958		0.231958
	0.252415		0.252415
	0.238119		0.238119
	0.2122		0.2122
	0.205663		0.205663
	0.200002		0.200002
	0.195923		0.195923
	0.215697		0.215697
	0.188496		0.188496
	0.168578		0.168578
	0.169401		0.169401
	0.203313		0.203313
	0.225994		0.225994
	0.208557		0.208557
	0.199886		0.199886
	0.188884		0.188884
	0.232001		0.232001
	0.243783		0.243783
	0.220875		0.220875
	0.143204		0.143204
	0.091259		0.091259
	0.2134		0.2134
	0.363493		0.363493
	0.175191		0.175191
	0.16426		0.16426
	0.157385		0.157385
	0.208862		0.208862
	0.16003		0.16003
	0.13129		0.13129
	0.194415		0.194415
	0.212429		0.212429
	0.224816		0.224816
	0.241166		0.241166
	0.242695		0.242695
	0.242346		0.242346
	0.220928		0.220928
	0.214927		0.214927
	0.211663		0.211663
	0.20132		0.20132
	0.187087		0.187087
	0.233344		0.233344
	0.182892		0.182892
	0.149902		0.149902
	0.21037		0.21037
	0.151822		0.151822
	0.208219		0.208219
	0.240977		0.240977
	0.260025		0.260025
	0.183325		0.183325
	0.135685		0.135685
	0.264927		0.264927
	0.194992		0.194992
	0.196536		0.196536
	0.215766		0.215766
	0.200001		0.200001
	0.147771		0.147771
	0.167575		0.167575
	0.221225		0.221225
	0.235035		0.235035
	0.223685		0.223685
	0.218263		0.218263
	0.187716		0.187716
	0.22672		0.22672
	0.202547		0.202547
	0.130077		0.130077
	0.196197		0.196197
	0.203933		0.203933
	0.168246		0.168246
	0.209715		0.209715
	0.105849		0.105849
	0.190657		0.190657
	0.231365		0.231365
	0.267806		0.267806
	0.162311		0.162311
	0.107975		0.107975
	0.0911929		0.0911929
	0.184461		0.184461
	0.216192		0.216192
	0.226797		0.226797
	0.215846		0.215846
	0.172481		0.172481
	0.14056		0.14056
	0.191176		0.191176
	0.214846		0.214846
	0.205448		0.205448
	0.217334		0.217334
	0.198649		0.198649
	0.214465		0.214465
	0.174816		0.174816
	0.149065		0.149065
	0.15529		0.15529
	0.189068		0.189068
	0.201441		0.201441
	0.209696		0.209696
	0.184247		0.184247
	0.215302		0.215302
	0.272799		0.272799
	0.321344		0.321344
	0.160181		0.160181
	0.116098		0.116098
	0.146279		0.146279
	0.160181		0.160181
	0.139972		0.139972
	0.257316		0.257316
	0.252939		0.252939
	0.213911		0.213911
	0.217995		0.217995
	0.15467		0.15467
	0.180938		0.180938
	0.182609		0.182609
	0.179363		0.179363
	0.189175		0.189175
	0.211375		0.211375
	0.211067		0.211067
	0.131933		0.131933
	0.0668566		0.0668566
	0.116491		0.116491
	0.160698		0.160698
	0.187836		0.187836
	0.20843		0.20843
	0.259264		0.259264
	0.302702		0.302702
	0.140748		0.140748
	0.169132		0.169132
	0.148648		0.148648
	0.163803		0.163803
	0.121876		0.121876
	0.152383		0.152383
	0.259161		0.259161
	0.267792		0.267792
	0.231097		0.231097
	0.212202		0.212202
	0.187665		0.187665
	0.161177		0.161177
	0.173141		0.173141
	0.168872		0.168872
	0.152732		0.152732
	0.148204		0.148204
	0.153806		0.153806
	0.118075		0.118075
	0.0965829		0.0965829
	0.0883317		0.0883317
	0.0655994		0.0655994
	0.119089		0.119089
	0.16373		0.16373
	0.179257		0.179257
	0.271967		0.271967
	0.323511		0.323511
	0.180817		0.180817
	0.178536		0.178536
	0.154746		0.154746
	0.168772		0.168772
	0.186726		0.186726
	0.09533		0.09533
	0.0894413		0.0894413
	0.245044		0.245044
	0.250544		0.250544
	0.231475		0.231475
	0.218827		0.218827
	0.164652		0.164652
	0.138875		0.138875
	0.140611		0.140611
	0.192119		0.192119
	0.111173		0.111173
	0.0971338		0.0971338
	0.0783426		0.0783426
	0.0629994		0.0629994
	0.058609		0.058609
	0.136739		0.136739
	0.191056		0.191056
	0.290132		0.290132
	0.15169		0.15169
	0.17143		0.17143
	0.149196		0.149196
	0.161741		0.161741
	0.175856		0.175856
	0.143115		0.143115
	0.136478		0.136478
	0.103123		0.103123
	0.237955		0.237955
	0.230477		0.230477
	0.187358		0.187358
	0.181424		0.181424
	0.0630141		0.0630141
	0.0717443		0.0717443
	0.0915137		0.0915137
	0.228204		0.228204
	0.315281		0.315281
	0.0942118		0.0942118
	0.140781		0.140781
	0.149934		0.149934
	0.155518		0.155518
	0.13348		0.13348
	0.147324		0.147324
	0.150642		0.150642
	0.20665		0.20665
	0.194338		0.194338
	0.28409		0.28409
	0.161876		0.161876
	0.134296		0.134296
	0.0993277		0.0993277
	0.0878197		0.0878197
	0.125119		0.125119
	0.263949		0.263949
	0.271139		0.271139
	0.133063		0.133063
	0.122437		0.122437
	0.0714166		0.0714166
	0.0651327		0.0651327
	0.0961604		0.0961604

## Sheet: Fig.3h
Vocal cord		Supra-glottis
cancerous	normal	cancerous	normal
0.786519	0.952327	0.659102	0.894673
0.769731	0.9484	0.650018	0.915268
0.756883	0.947933	0.706819	0.901899
0.799519	0.962647	0.670438	0.870514
0.787755	0.968784	0.635031	0.8682
0.779997	0.966823	0.619525	0.890811
0.809534	0.968907	0.62868	0.89984
0.699426	0.966109	0.653324	0.909443
0.783284	0.979305	0.70461	0.878345
0.797154	0.969158	0.70769	0.878476
0.878698	0.977088	0.705663	0.89339
0.864467	0.963281	0.651723	0.899454
0.844058	0.960988	0.605603	0.882721
0.826484	0.969794	0.596173	0.873813
0.798107	0.978339	0.615959	0.869675
0.768222	0.944588	0.670826	0.900433
0.9008	0.969911	0.759596	0.914838
0.893376	0.973268	0.741929	0.902058
0.864459	0.961733	0.717952	0.893879
0.856151	0.976933	0.722742	0.889506
0.875591	0.971371	0.738732	0.800511
0.848355	0.946501	0.70185	0.867503
0.793524	0.970168	0.637925	0.902215
0.721605	0.957199	0.571244	0.929291
0.791437	0.964984	0.590641	0.907442
0.860665	0.978507	0.629893	0.868572
0.905508	0.978426	0.705103	0.886881
0.890009	0.978001	0.811363	0.860556
0.858146	0.978862	0.80303	0.870885
0.854171	0.925459	0.704343	0.892055
0.900845	0.966637	0.70926	0.926601
0.862682	0.975529	0.727137	0.907902
0.739799	0.966807	0.745026	0.85576
0.746737	0.972658	0.672887	0.845362
0.814033	0.974622	0.581195	0.899721
0.781669	0.930496	0.566673	0.868024
0.677546	0.957124	0.591028	0.835944
0.664267	0.973478	0.687023	0.879712
	0.967036	0.872507	0.889614
	0.951974	0.814437	0.886353
	0.942205	0.822448	0.894637
	0.951411	0.848917	0.890739
	0.962004	0.778284	0.870511
	0.979133	0.682016	0.868805
	0.968123	0.702609	0.852191
	0.946533	0.797773	0.856358
	0.930694	0.72836	0.856643
	0.938939	0.64586	0.864833
	0.970168	0.630421	0.844897
	0.970764	0.686858	0.866019
	0.944891	0.828774	0.877794
	0.961503	0.934843	0.861919
	0.934242	0.885681	0.878152
	0.926239	0.868135	0.875683
	0.978178	0.90954	0.879431
	0.978141	0.816773	0.862117
	0.959575	0.760472	0.789582
	0.94546	0.766942	0.863501
	0.902072	0.786477	0.867692
	0.971568	0.776265	0.835975
	0.971987	0.812527	0.809947
	0.953599	0.826672	0.841546
	0.914798	0.84806	0.863271
	0.942263	0.863334	0.863017
	0.92638	0.787286	0.884389
	0.933936	0.883609	0.894044
	0.957114	0.879083	0.891056
	0.954681	0.815703	0.869436
	0.88879	0.761097	0.920029
	0.927231	0.74151	0.853855
	0.9752	0.810385	0.87493
	0.893634	0.74156	0.897614
	0.914387	0.720189	0.908401
	0.961391	0.706728	0.890862
	0.895059	0.721239	0.891292
	0.945451	0.815265	0.89381
	0.941219	0.771017	0.79977
		0.694428	0.81355
		0.90251	0.836307
		0.831745	0.869796
		0.839011	0.869953
		0.796154	0.84703
		0.744435	0.862623
		0.73235	0.888947
		0.795612	0.908363
		0.748485	0.92941
		0.724576	0.873488
		0.740874	0.852339
		0.775722	0.853545
		0.654905	0.895817
		0.657873	0.92801
		0.682825	0.894436
		0.687776	0.896497
		0.721477	0.856345
		0.725564	0.895138
		0.945568	0.854001
		0.887285	0.843905
		0.784146	0.816527
		0.761446	0.740125
		0.793803	0.717829
		0.845571	0.831459
		0.857645	0.785951
		0.848741	0.858432
		0.833696	0.899607
		0.802329	0.887945
		0.759767	0.929253
		0.754857	0.932105
		0.711862	0.940718
		0.667281	0.870007
		0.664216	0.839455
		0.656527	0.860372
		0.755665	0.860335
		0.718064	0.876544
		0.699495	0.880356
		0.904081	0.829119
		0.823259	0.833316
		0.545507	0.849756
		0.536189	0.901943
		0.679506	0.871468
		0.792181	0.875385
		0.773878	0.829379
		0.757814	0.885149
		0.780748	0.847427
		0.802445	0.814964
		0.73619	0.804802
		0.672559	0.731756
		0.652924	0.746628
		0.6659	0.822947
		0.673231	0.837635
		0.616968	0.863338
		0.755758	0.909926
		0.7103	0.894208
		0.382033	0.920565
		0.536348	0.914996
		0.600269	0.916811
		0.781062	0.902048
		0.726642	0.877835
		0.710826	0.850546
		0.742028	0.879423
		0.783496	0.896239
		0.737768	0.91658
		0.70057	0.882894
		0.692027	0.877806
		0.686408	0.889077
		0.622158	0.828842
		0.675222	0.82135
		0.678809	0.871516
		0.742393	0.850537
		0.659074	0.81703
		0.62296	0.820197
		0.634406	0.814372
		0.773131	0.822868
		0.754002	0.797123
		0.754049	0.842789
		0.74404	0.792909
		0.745209	0.801929
		0.747515	0.802421
		0.726197	0.823298
		0.706863	0.84388
		0.663202	0.938874
		0.665014	0.934331
		0.67477	0.893511
		0.515063	0.906905
		0.417023	0.905601
		0.572293	0.912943
		0.630581	0.886292
		0.78533	0.903927
		0.809156	0.888555
		0.790937	0.887385
		0.769714	0.915872
		0.723839	0.93073
		0.723324	0.959565
		0.729116	0.94021
		0.703313	0.90291
		0.687508	0.89696
		0.417703	0.901293
		0.216796	0.854062
		0.479847	0.867973
		0.698644	0.88866
		0.814762	0.848171
		0.861716	0.794856
		0.829235	0.797432
		0.816576	0.814591
		0.795233	0.792024
		0.766918	0.834316
		0.737216	0.850339
		0.717255	0.873829
		0.549174	0.851857
		0.40413	0.828859
		0.545768	0.861062
		0.870697	0.853513
		0.833845	0.913398
		0.815622	0.896131
		0.894572	0.907902
		0.770601	0.890907
		0.708949	0.937729
		0.77405	0.920714
		0.553265	0.910138
		0.51686	0.875121
		0.74816	0.910061
		0.825864	0.891236
		0.634873	0.907008
		0.60315	0.915813
		0.614161	0.958692
		0.731091	0.890493
		0.734361	0.829839
		0.643646	0.814729
		0.535212	0.805533
		0.69078	0.861675
		0.679865	0.860661
		0.773545	0.889371
		0.940529	0.847175
		0.94063	0.805655
		0.824939	0.769807
		0.786023	0.785073
		0.636909	0.859742
		0.662522	0.836596
		0.651971	0.873519
		0.550697	0.836076
		0.580473	0.838756
		0.64093	0.850029
		0.801077	0.815573
		0.862472	0.755121
		0.853112	0.806894
		0.634523	0.850773
		0.770927	0.848227
		0.821592	0.906315
		0.879629	0.841388
		0.776692	0.921512
		0.599044	0.929724
		0.516133	0.926013
		0.544882	0.904172
		0.552211	0.89693
		0.826371	0.859051
		0.813794	0.88437
		0.76878	0.885692
		0.602124	0.894722
		0.743004	0.917178
		0.808777	0.913918
		0.594764	0.829119
		0.587026	0.804596
		0.617479	0.817252
		0.846388	0.844992
		0.821234	0.859431
		0.74835	0.845568
		0.649424	0.848914
		0.635914	0.822371
		0.91135	0.762556
		0.866558	0.761739
		0.821245	0.762285
		0.726614	0.833991
		0.688672	0.851355
		0.671283	0.902183
		0.586243	0.785805
		0.661455	0.769841
		0.712633	0.806271
		0.697075	0.851761
		0.589278	0.828225
		0.677274	0.811293
		0.675197	0.851425
		0.643306	0.863409
		0.578482	0.836011
		0.537092	0.86851
		0.641146	0.920434
		0.711144	0.866396
			0.892716
			0.865814
			0.851326
			0.87316
			0.82026
			0.862407
			0.891353
			0.917126
			0.883124
			0.851362
			0.853424
			0.829972
			0.857631
			0.891469
			0.862589
			0.804406
			0.826327
			0.824888
			0.781053
			0.782554
			0.812617
			0.855747
			0.851541
			0.884855
			0.78767
			0.830232
			0.777281
			0.827249
			0.80423
			0.831356
			0.824146
			0.895083
			0.841138
			0.861308
			0.875561
			0.856675
			0.878839
			0.853085
			0.921355
			0.87962
			0.820109
			0.725559
			0.745047
			0.839439
			0.869216
			0.90294
			0.843553
			0.824332
			0.832444
			0.863001
			0.913203
			0.920519
			0.883817
			0.877508
			0.846351
			0.840211
			0.858976
			0.780257
			0.82148
			0.861023
			0.820487
			0.83191
			0.835158
			0.825004
			0.73826
			0.76939
			0.813669
			0.820886
			0.819139
			0.807788
			0.869239
			0.830987
			0.847023
			0.875953
			0.87594
			0.862742
			0.859955
			0.88129
			0.876593
			0.857975
			0.850404
			0.826521
			0.797546
			0.851968
			0.870365
			0.892373
			0.898379
			0.84739
			0.806676
			0.811894
			0.866132
			0.895278
			0.896184
			0.880392
			0.895345
			0.831341
			0.831713
			0.832866
			0.821114
			0.893201
			0.881666
			0.85599
			0.923852
			0.81331
			0.839198
			0.790349
			0.831832
			0.87737
			0.875134
			0.818802
			0.843011
			0.882983
			0.864337
			0.845847
			0.845965
			0.916003
			0.889485
			0.875943
			0.832996
			0.861639
			0.848124
			0.834427
			0.837196
			0.81383
			0.80747
			0.821233
			0.868932
			0.89526
			0.943351
			0.907316
			0.857672
			0.834463
			0.876021
			0.885943
			0.885194
			0.894613
			0.86044
			0.870227
			0.812175
			0.797917
			0.795667
			0.858452
			0.843263
			0.850157
			0.881702
			0.900272
			0.829844
			0.833708
			0.892166
			0.897519
			0.87769
			0.742885
			0.791383
			0.8518
			0.868628
			0.880917
			0.85102
			0.816721
			0.866346
			0.905054
			0.904902
			0.870306
			0.853533
			0.842809
			0.844176
			0.914644
			0.828703
			0.795101
			0.821068
			0.794722
			0.784419
			0.787701
			0.821984
			0.841548
			0.845624
			0.888349
			0.904787
			0.904459
			0.921683
			0.892705
			0.878249
			0.890562
			0.898067
			0.912045
			0.912893
			0.896198
			0.858222
			0.889356
			0.886511
			0.822376
			0.77839
			0.842258
			0.886649
			0.868592
			0.867237
			0.854263
			0.847667
			0.834325
			0.913062
			0.931441
			0.865416
			0.902721
			0.867951
			0.879695
			0.839541
			0.860331
			0.835608
			0.829597
			0.9066
			0.945806
			0.894167
			0.892232
			0.880094
			0.87426
			0.834415
			0.871361
			0.833441
			0.858692
			0.801652
			0.801086
			0.796815
			0.812189
			0.820166
			0.794241
			0.796719
			0.81213
			0.856265
			0.880627
			0.906174
			0.934252
			0.91753
			0.883318
			0.869815
			0.860709
			0.891728
			0.926153
			0.893538
			0.897475
			0.892164
			0.906316
			0.910317
			0.928513
			0.831977
			0.800083
			0.806117
			0.862925
			0.851832
			0.85221
			0.831267
			0.833521
			0.874061
			0.938654
			0.928933
			0.865614
			0.917493
			0.849366
			0.884597
			0.853302
			0.836253
			0.835828
			0.859925
			0.951076
			0.903598
			0.86473
			0.870892
			0.867579
			0.848721
			0.855255
			0.889198
			0.858112
			0.824876
			0.823459
			0.816296
			0.807264
			0.800044
			0.776607
			0.795544
			0.816871
			0.842409
			0.863734
			0.87181
			0.88199
			0.890662
			0.904113
			0.913717
			0.914967
			0.907545
			0.88341
			0.88864
			0.826495
			0.823143
			0.852431
			0.89509
			0.879964
			0.859444
			0.896718
			0.895078
			0.902136
			0.924149
			0.840249
			0.807795
			0.838356
			0.875906
			0.875262
			0.85027
			0.846722
			0.847199
			0.877415
			0.922978
			0.891066
			0.906228
			0.897392
			0.879984
			0.880158
			0.883692
			0.857335
			0.844742
			0.856003
			0.938194
			0.922285
			0.817589
			0.883562
			0.859897
			0.888772
			0.872739
			0.877086
			0.84766
			0.836935
			0.823796
			0.835002
			0.800526
			0.789735
			0.800553
			0.801539
			0.805683
			0.80958
			0.838751
			0.797112
			0.780608
			0.819542
			0.86227
			0.874055
			0.902357
			0.91772
			0.92684
			0.935481
			0.927984
			0.928386
			0.818728
			0.796923
			0.830394
			0.873947
			0.88838
			0.86761
			0.896406
			0.905483
			0.946849
			0.941365
			0.884364
			0.854223
			0.875459
			0.828509
			0.835143
			0.836484
			0.848168
			0.855292
			0.87873
			0.90066
			0.845361
			0.903861
			0.947386
			0.885087
			0.849855
			0.886815
			0.871027
			0.846473
			0.834832
			0.824918
			0.871193
			0.915665
			0.817618
			0.892396
			0.862579
			0.847093
			0.861295
			0.858481
			0.865696
			0.853783
			0.813155
			0.794886
			0.833767
			0.781967
			0.771526
			0.768128
			0.742828
			0.749065
			0.733915
			0.720592
			0.757252
			0.789967
			0.807245
			0.845359
			0.877454
			0.880606
			0.907571
			0.914793
			0.928334
			0.943958
			0.948308
			0.820616
			0.812141
			0.880755
			0.879916
			0.888528
			0.924403
			0.942274
			0.920361
			0.908141
			0.83378
			0.855984
			0.858636
			0.80353
			0.827491
			0.838608
			0.857402
			0.849296
			0.874189
			0.900072
			0.844528
			0.898894
			0.950233
			0.885267
			0.873293
			0.890116
			0.852935
			0.851408
			0.860792
			0.817475
			0.89435
			0.848425
			0.800624
			0.876986
			0.84976
			0.868611
			0.856346
			0.828873
			0.794748
			0.764122
			0.7319
			0.791709
			0.753251
			0.757719
			0.760661
			0.739547
			0.711215
			0.679313
			0.716123
			0.759025
			0.826798
			0.844978
			0.886103
			0.909695
			0.914686
			0.911971
			0.827563
			0.838182
			0.884531
			0.865419
			0.94693
			0.949607
			0.897372
			0.932264
			0.84646
			0.85793
			0.822743
			0.78422
			0.852632
			0.838366
			0.859407
			0.849601
			0.865957
			0.897811
			0.846759
			0.893382
			0.948961
			0.871296
			0.88611
			0.869801
			0.821577
			0.819946
			0.848598
			0.831593
			0.803808
			0.872919
			0.777407
			0.864996
			0.852309
			0.870641
			0.860279
			0.798399
			0.749169
			0.752138
			0.753555
			0.759026
			0.739007
			0.745337
			0.717254
			0.729051
			0.694006
			0.6784
			0.693725
			0.716501
			0.747193
			0.792308
			0.846833
			0.864338
			0.889082
			0.893976
			0.897095
			0.912798
			0.819861
			0.816994
			0.848902
			0.842525
			0.957251
			0.922506
			0.899228
			0.895415
			0.837632
			0.829325
			0.823441
			0.796818
			0.856539
			0.856536
			0.851131
			0.858113
			0.866761
			0.896258
			0.851868
			0.873196
			0.894303
			0.855725
			0.87173
			0.860803
			0.810913
			0.78709
			0.815726
			0.832521
			0.802028
			0.870107
			0.794949
			0.803217
			0.82599
			0.829894
			0.886692
			0.800231
			0.766826
			0.788526
			0.757081
			0.766947
			0.73835
			0.714266
			0.732663
			0.704489
			0.694182
			0.700241
			0.678201
			0.68307
			0.714432
			0.762317
			0.770667
			0.779049
			0.798682
			0.828803
			0.831914
			0.851913
			0.851539
			0.846409
			0.864316
			0.889616
			0.923772
			0.785802
			0.914879
			0.879721
			0.850321
			0.805225
			0.799942
			0.813174
			0.853868
			0.832783
			0.885761
			0.87722
			0.861715
			0.875568
			0.895996
			0.857275
			0.853672
			0.892515
			0.852746
			0.864078
			0.868247
			0.818898
			0.788352
			0.780749
			0.842091
			0.806774
			0.791313
			0.823466
			0.770688
			0.848009
			0.862497
			0.863773
			0.828658
			0.826338
			0.79368
			0.752884
			0.75456
			0.749069
			0.712794
			0.747021
			0.728016
			0.698614
			0.694223
			0.70671
			0.686736
			0.707409
			0.687156
			0.710254
			0.767385
			0.789447
			0.80118
			0.807955
			0.798553
			0.814343
			0.824171
			0.814932
			0.902729
			0.830671
			0.819501
			0.790118
			0.817162
			0.82961
			0.886937
			0.830116
			0.906428
			0.923168
			0.905334
			0.907538
			0.888652
			0.868968
			0.861038
			0.891023
			0.853924
			0.882729
			0.867347
			0.81072
			0.797561
			0.796816
			0.82689
			0.806946
			0.811794
			0.762421
			0.850893
			0.842984
			0.844661
			0.837434
			0.833261
			0.810247
			0.781388
			0.763757
			0.737064
			0.69152
			0.703223
			0.722393
			0.675909
			0.677184
			0.70675
			0.689672
			0.685154
			0.677851
			0.689239
			0.707993
			0.746738
			0.763796
			0.757879
			0.7686
			0.774149
			0.793542
			0.806963
			0.895695
			0.809057
			0.791255
			0.793469
			0.850143
			0.8676
			0.874251
			0.843036
			0.951442
			0.938546
			0.912268
			0.899795
			0.86099
			0.850586
			0.866865
			0.880921
			0.861725
			0.873515
			0.881324
			0.834521
			0.841938
			0.820284
			0.8424
			0.804281
			0.810137
			0.770003
			0.809929
			0.846318
			0.841098
			0.850202
			0.83762
			0.833494
			0.776118
			0.75725
			0.732983
			0.683717
			0.664624
			0.691336
			0.724732
			0.707719
			0.708715
			0.693124
			0.68104
			0.688637
			0.697323
			0.698725
			0.705557
			0.716496
			0.718088
			0.709699
			0.727172
			0.755572
			0.788313
			0.814447
			0.829971
			0.813644
			0.788366
			0.832771
			0.887695
			0.853648
			0.871179
			0.956451
			0.93297
			0.897949
			0.884027
			0.832679
			0.826242
			0.86481
			0.850694
			0.866774
			0.865951
			0.884227
			0.837587
			0.844839
			0.811871
			0.837014
			0.814148
			0.791563
			0.803482
			0.865652
			0.877992
			0.854502
			0.855287
			0.838779
			0.766312
			0.722046
			0.728771
			0.662504
			0.688012
			0.698445
			0.714157
			0.684321
			0.699834
			0.701302
			0.664158
			0.67439
			0.687907
			0.697659
			0.692655
			0.690051
			0.707139
			0.72659
			0.734052
			0.730456
			0.754702
			0.769062
			0.795078
			0.881038
			0.973799
			0.932749
			0.870238
			0.862461
			0.836961
			0.81922
			0.856726
			0.811665
			0.871324
			0.852898
			0.864189
			0.823989
			0.829418
			0.813752
			0.803081
			0.815487
			0.755466
			0.827186
			0.756697
			0.775474
			0.847953
			0.85116
			0.860499
			0.835756
			0.762639
			0.700474
			0.679155
			0.66183
			0.695265
			0.690442
			0.707567
			0.696542
			0.695172
			0.684516
			0.642685
			0.632388
			0.656147
			0.696093
			0.709945
			0.695253
			0.699798
			0.699211
			0.710214
			0.727296
			0.729375
			0.748728
			0.782326
			0.803653
			0.908013
			0.979692
			0.90725
			0.854321
			0.83053
			0.858532
			0.818576
			0.857594
			0.828807
			0.862061
			0.845376
			0.836876
			0.828879
			0.833302
			0.817139
			0.778973
			0.787992
			0.747874
			0.841024
			0.789396
			0.861982
			0.865897
			0.844334
			0.819922
			0.734422
			0.665458
			0.661776
			0.691094
			0.698834
			0.729239
			0.736705
			0.728397
			0.692914
			0.662847
			0.642023
			0.631351
			0.653856
			0.707932
			0.709253
			0.716374
			0.695259
			0.689466
			0.686914
			0.704762
			0.69325
			0.715859
			0.758189
			0.793539
			0.810463
			0.946438
			0.92903
			0.877508
			0.852421
			0.829067
			0.840495
			0.814747
			0.83775
			0.857933
			0.85783
			0.834112
			0.844872
			0.841586
			0.86192
			0.826769
			0.772042
			0.784136
			0.790125
			0.834805
			0.82079
			0.74622
			0.830498
			0.850263
			0.839973
			0.763626
			0.73314
			0.675699
			0.709823
			0.704067
			0.734077
			0.781495
			0.764538
			0.731379
			0.711502
			0.680121
			0.649848
			0.644525
			0.671053
			0.712383
			0.726119
			0.710863
			0.703131
			0.689188
			0.667925
			0.688625
			0.700848
			0.711808
			0.726201
			0.758917
			0.784919
			0.932239
			0.867229
			0.838066
			0.851294
			0.831036
			0.818891
			0.789848
			0.828409
			0.876118
			0.858622
			0.815746
			0.865946
			0.846437
			0.871756
			0.874791
			0.780447
			0.778063
			0.796188
			0.820722
			0.833318
			0.738255
			0.695122
			0.805968
			0.799212
			0.762261
			0.709845
			0.668677
			0.707325
			0.707398
			0.74891
			0.79179
			0.770583
			0.747299
			0.723337
			0.684408
			0.661747
			0.678548
			0.703133
			0.743783
			0.747179
			0.732757
			0.71177
			0.699581
			0.700504
			0.713909
			0.712623
			0.719911
			0.733778
			0.743608
			0.772935
			0.922953
			0.89324
			0.8558
			0.822488
			0.845329
			0.83534
			0.817955
			0.787811
			0.832653
			0.890367
			0.85449
			0.825649
			0.870035
			0.84528
			0.869142
			0.887475
			0.795586
			0.792241
			0.815809
			0.821726
			0.855643
			0.776364
			0.743884
			0.656049
			0.787756
			0.801487
			0.702996
			0.70732
			0.672713
			0.698717
			0.699465
			0.732013
			0.753776
			0.787853
			0.758278
			0.730369
			0.681362
			0.664364
			0.678024
			0.720823
			0.745631
			0.760339
			0.76184
			0.7412
			0.731043
			0.716488
			0.708035
			0.722557
			0.735953
			0.733103
			0.739321
			0.767966
			0.903329
			0.873484
			0.858801
			0.824785
			0.850603
			0.841154
			0.807499
			0.80398
			0.841349
			0.899396
			0.850014
			0.826897
			0.858854
			0.82829
			0.837838
			0.869909
			0.792541
			0.801626
			0.822793
			0.825974
			0.850152
			0.814583
			0.718148
			0.776727
			0.732808
			0.716523
			0.742239
			0.758203
			0.74195
			0.75439
			0.754065
			0.768396
			0.747506
			0.70039
			0.677149
			0.676888
			0.677543
			0.722947
			0.753741
			0.776324
			0.765049
			0.773607
			0.747717
			0.731649
			0.732868
			0.73571
			0.732204
			0.736131
			0.741688
			0.740431
			0.887838
			0.859841
			0.872313
			0.832752
			0.868444
			0.831283
			0.798195
			0.803595
			0.839763
			0.871245
			0.811026
			0.820643
			0.858658
			0.79572
			0.818477
			0.866103
			0.796174
			0.804861
			0.815988
			0.828441
			0.842641
			0.837162
			0.732565
			0.736721
			0.769946
			0.760082
			0.758854
			0.782614
			0.76091
			0.771238
			0.750651
			0.737775
			0.713787
			0.685681
			0.681817
			0.685731
			0.699341
			0.735892
			0.761648
			0.770743
			0.766393
			0.769192
			0.766307
			0.763238
			0.751518
			0.746951
			0.75139
			0.745788
			0.754901
			0.894295
			0.877465
			0.853975
			0.851865
			0.838041
			0.857074
			0.821848
			0.800775
			0.805971
			0.856005
			0.864316
			0.799084
			0.826811
			0.851516
			0.789126
			0.7975
			0.833391
			0.803931
			0.810329
			0.80784
			0.821731
			0.856002
			0.849772
			0.772868
			0.69982
			0.743515
			0.760601
			0.75875
			0.764533
			0.780009
			0.750699
			0.724989
			0.697353
			0.696178
			0.694088
			0.716434
			0.734787
			0.744771
			0.765275
			0.781363
			0.772955
			0.779563
			0.781224
			0.785554
			0.775569
			0.765441
			0.771546
			0.890494
			0.837171
			0.848831
			0.834892
			0.827931
			0.816459
			0.815996
			0.805766
			0.821606
			0.864073
			0.823953
			0.790044
			0.82169
			0.855012
			0.781796
			0.787223
			0.818192
			0.829281
			0.800458
			0.80906
			0.821086
			0.854009
			0.85784
			0.807981
			0.738135
			0.765088
			0.782326
			0.785173
			0.793501
			0.74884
			0.7545
			0.749585
			0.712544
			0.68904
			0.698553
			0.723016
			0.742122
			0.758094
			0.773824
			0.790734
			0.801463
			0.812711
			0.813603
			0.799489
			0.797099
			0.745594
			0.803103
			0.840945
			0.806054
			0.834277
			0.842739
			0.802799
			0.804897
			0.812693
			0.822242
			0.836183
			0.847056
			0.792387
			0.78783
			0.822225
			0.843833
			0.780166
			0.781431
			0.819285
			0.834379
			0.831564
			0.830747
			0.817754
			0.862545
			0.860782
			0.829445
			0.781263
			0.762491
			0.831474
			0.800417
			0.780438
			0.786111
			0.792759
			0.735452
			0.688946
			0.71745
			0.750011
			0.750748
			0.75984
			0.786386
			0.794115
			0.83235
			0.841395
			0.824523
			0.805864
			0.767519
			0.828191
			0.792996
			0.830273
			0.824436
			0.796502
			0.803329
			0.821077
			0.840427
			0.855608
			0.821531
			0.77932
			0.8112
			0.812545
			0.835247
			0.794474
			0.767346
			0.808985
			0.832237
			0.855254
			0.830188
			0.83426
			0.872208
			0.86976
			0.843829
			0.798072
			0.768611
			0.770713
			0.807692
			0.761855
			0.751695
			0.759784
			0.788159
			0.743454
			0.725226
			0.729672
			0.762167
			0.779474
			0.792082
			0.828677
			0.840552
			0.828197
			0.851098
			0.846556
			0.794187
			0.823973
			0.797293
			0.794033
			0.811706
			0.841393
			0.858875
			0.852782
			0.794077
			0.790504
			0.808002
			0.807473
			0.816024
			0.796586
			0.759975
			0.791331
			0.813995
			0.843583
			0.843716
			0.845884
			0.85764
			0.87463
			0.85038
			0.80602
			0.792348
			0.775429
			0.74722
			0.783989
			0.75959
			0.739734
			0.736784
			0.765432
			0.77709
			0.762057
			0.751452
			0.752455
			0.758532
			0.767213
			0.790479
			0.820415
			0.846096
			0.846063
			0.817983
			0.807464
			0.788185
			0.812152
			0.827758
			0.845394
			0.85797
			0.837285
			0.796396
			0.815387
			0.802953
			0.788716
			0.822585
			0.80151
			0.76433
			0.792437
			0.803398
			0.828721
			0.84801
			0.851091
			0.862319
			0.875385
			0.851672
			0.826697
			0.809692
			0.780195
			0.751073
			0.7625
			0.758312
			0.738746
			0.737273
			0.737476
			0.758907
			0.764106
			0.769364
			0.75678
			0.757068
			0.768613
			0.784044
			0.782168
			0.80596
			0.824164
			0.842961
			0.853431
			0.850627
			0.821773
			0.800338
			0.83034
			0.811104
			0.799427
			0.813343
			0.811446
			0.77657
			0.807017
			0.789917
			0.811936
			0.84823
			0.825942
			0.857889
			0.873411
			0.857641
			0.842752
			0.815078
			0.791978
			0.739377
			0.77295
			0.765614
			0.768878
			0.746916
			0.738598
			0.734398
			0.745147
			0.758914
			0.77799
			0.778911
			0.784165
			0.800499
			0.780494
			0.772184
			0.869183
			0.857476
			0.800606
			0.802253
			0.809491
			0.80457
			0.801687
			0.796783
			0.779291
			0.769571
			0.810608
			0.798389
			0.792844
			0.823304
			0.830709
			0.84879
			0.859587
			0.860855
			0.845865
			0.82069
			0.786585
			0.757725
			0.788553
			0.779736
			0.776326
			0.771444
			0.770431
			0.758857
			0.759269
			0.770768
			0.789273
			0.776997
			0.791176
			0.810584
			0.844716
			0.794816
			0.814873
			0.799921
			0.783111
			0.831142
			0.809416
			0.770072
			0.796987
			0.815943
			0.809144
			0.785789
			0.807751
			0.829019
			0.841157
			0.855718
			0.852892
			0.843097
			0.808462
			0.790604
			0.778625
			0.737067
			0.773161
			0.796997
			0.775509
			0.777159
			0.780809
			0.7809
			0.791802
			0.788973
			0.765972
			0.723263
			0.81469
			0.821615
			0.821047
			0.806975
			0.814472
			0.817837
			0.805026
			0.824679
			0.830944
			0.816296
			0.832016
			0.826035
			0.855992
			0.85687
			0.843407
			0.811747
			0.806915
			0.778477
			0.730502
			0.773557
			0.785402
			0.780613
			0.779947
			0.814638
			0.813459
			0.791334
			0.790264
			0.790017
			0.793821
			0.807905
			0.821961
			0.827018
			0.835216
			0.834357
			0.859917
			0.841402
			0.848299
			0.80376
			0.802483
			0.781744
			0.769153
			0.76888
			0.804497
			0.832771
			0.811227
			0.828984
			0.837675
			0.856205
			0.823579
			0.837235
			0.816931
			0.786925
			0.819533
			0.825342
			0.848772
			0.83075
			0.830732
