# Supplementary material for: Surgical polarimetric endoscopy for the detection of laryngeal cancer
Source: Nat Biomed Eng. 2023 Apr 3;7(8):971–85. doi: 10.1038/s41551-023-01018-0 (PMC10427430; doi:10.1038/s41551-023-01018-0)
Supplement: Source data for Fig. 4 — Source data. [file 41551_2023_1018_MOESM12_ESM.xlsx]

## Sheet: Fig.4 e-g
Depolarization-Mueller	Retardance-Mueller	Depolarization-Stokes	Retardance-Stokes	Hue	Saturation	Pathology
0.910467	0.562066	0.951689	0.0871008	0.0347329	0.464278	cancerous
0.923053	0.525886	0.958542	0.0742418	0.0348653	0.416312	cancerous
0.932113	0.387687	0.955797	0.0657133	0.0441397	0.433386	cancerous
0.929576	0.53612	0.961926	0.0780293	0.0475053	0.447536	cancerous
0.906358	0.287392	0.923311	0.0465883	0.0382816	0.453837	cancerous
0.901668	0.18669	0.912238	0.0345189	0.0307439	0.49642	cancerous
0.902323	0.273437	0.918141	0.0377138	0.0387792	0.492327	cancerous
0.87257	0.241039	0.887197	0.0522243	0.078133	0.385513	cancerous
0.908291	0.393051	0.934234	0.0445952	0.0489226	0.428817	cancerous
0.911902	0.299469	0.929677	0.0323752	0.0456347	0.440161	cancerous
0.92281	0.312684	0.939938	0.0329234	0.039892	0.420374	cancerous
0.862956	0.270628	0.871789	0.0413806	0.163877	0.3065	cancerous
0.882435	0.203553	0.896881	0.0288049	0.0769079	0.303435	cancerous
0.889649	0.24518	0.908907	0.0315223	0.0875832	0.367754	cancerous
0.882889	0.290807	0.907982	0.04276	0.190041	0.38212	cancerous
0.865102	0.263869	0.886275	0.0508775	0.0443739	0.46547	cancerous
0.872135	0.315818	0.891929	0.0395122	0.0391091	0.514518	cancerous
0.850969	0.281035	0.871201	0.0410594	0.0373085	0.519242	cancerous
0.889307	0.229743	0.903687	0.0397065	0.0437663	0.523783	cancerous
0.892176	0.442016	0.908799	0.151599	0.0746055	0.460041	normal
0.909276	0.588462	0.95639	0.0643273	0.0271031	0.489456	normal
0.927068	0.607536	0.972189	0.0675909	0.0279397	0.507434	normal
0.948429	0.827293	0.981989	0.0905756	0.0487862	0.430467	normal
0.94839	0.709665	0.981478	0.0821107	0.0475888	0.459775	normal
0.956856	0.647943	0.984004	0.0665121	0.0411477	0.506372	cancerous
0.934895	0.514459	0.966712	0.0385971	0.0357863	0.502592	cancerous
0.907162	0.42245	0.947249	0.0349708	0.0256133	0.524498	cancerous
0.880295	0.286361	0.90792	0.0398918	0.0163996	0.653905	cancerous
0.855514	0.319509	0.885626	0.0629659	0.155763	0.576931	cancerous
0.820547	0.333453	0.857055	0.0717539	0.199289	0.550079	cancerous
0.836965	0.219087	0.86163	0.0436111	0.136706	0.573088	cancerous
0.788921	0.256587	0.8491	0.061519	0.163136	0.543535	cancerous
0.890841	0.28368	0.915175	0.0397183	0.041617	0.534077	cancerous
0.935075	0.301609	0.953535	0.0541348	0.0514506	0.476362	cancerous
0.916997	0.445765	0.951889	0.0939259	0.0331993	0.460487	cancerous
0.937738	0.440395	0.964643	0.0548029	0.0424893	0.421744	normal
0.930132	0.308299	0.95071	0.037299	0.0419724	0.406638	normal
0.934245	0.527502	0.968193	0.0593839	0.0418366	0.375885	normal
0.939363	0.784165	0.976287	0.0847432	0.0416819	0.385923	normal
0.941381	0.90264	0.968402	0.0902319	0.0423261	0.385676	normal
0.950664	0.914988	0.958052	0.0818617	0.0391931	0.393721	normal
0.964234	0.845358	0.964126	0.0695487	0.0394606	0.406949	normal
0.964768	0.887836	0.970949	0.0555427	0.0428758	0.42133	normal
0.961153	0.904648	0.970568	0.0576538	0.0474871	0.450062	normal
0.935435	0.627889	0.979191	0.0962657	0.0398053	0.424743	normal
0.936432	0.679313	0.984253	0.101909	0.0423612	0.437304	normal
0.922072	0.52777	0.965525	0.0982021	0.0312807	0.48069	cancerous
0.91485	0.351926	0.947404	0.0442077	0.026705	0.537778	cancerous
0.897972	0.395947	0.938551	0.058828	0.0278508	0.434363	cancerous
0.917413	0.253426	0.938832	0.0448372	0.0315878	0.473743	cancerous
0.925918	0.279494	0.951254	0.032708	0.0276665	0.536003	cancerous
0.926784	0.340829	0.953573	0.0520539	0.0220153	0.634624	cancerous
0.924757	0.363882	0.949873	0.0427809	0.0299254	0.561632	cancerous
0.932706	0.268515	0.947562	0.036636	0.0365598	0.408009	cancerous
0.945928	0.559123	0.975702	0.0729587	0.0410767	0.447995	normal
0.935238	0.680467	0.985165	0.0849116	0.040494	0.415688	normal
0.900369	0.792675	0.974619	0.139004	0.0313767	0.364048	normal
0.947717	0.894518	0.976627	0.0984198	0.0351425	0.311186	normal
0.927758	0.774203	0.978388	0.0926805	0.0406235	0.360938	normal
0.933991	0.833551	0.988152	0.1082	0.0477468	0.35638	normal
0.933875	0.860601	0.988004	0.105789	0.0427683	0.356871	normal
0.925205	0.791923	0.980641	0.111164	0.0386056	0.367928	normal
0.91861	0.758515	0.975008	0.11218	0.0304598	0.377941	normal
0.915666	0.831617	0.985756	0.115305	0.027047	0.364402	normal
0.902889	0.799534	0.978239	0.120766	0.0388791	0.326137	normal
0.927889	0.501239	0.962763	0.0785755	0.037525	0.382122	normal

## Sheet: Fig.4y
Distance away from tissue surface (μm)	Cancerous					Normal
250-300	0.034072	3.17956	0	0	0.138724	2.70173	7.81179	10.4995
200-250	0.182531	1.04989	0	0	0.721065	2.83369	2.66969	15.9751
150-200	0.253921	0.26298	0	0.376014	0.07139	3.42428	0.712277	14.4251
100-150	0.023121	0	0	0	0.239859	2.98378	6.39224	12.0794
50-100	0	0	0	0	0	1.44186	4.28772	0.040157
0-50	0.038399	0	0	0	0.058275	0	0	0
