# Supplementary material for: Surgical polarimetric endoscopy for the detection of laryngeal cancer
Source: Nat Biomed Eng. 2023 Apr 3;7(8):971–85. doi: 10.1038/s41551-023-01018-0 (PMC10427430; doi:10.1038/s41551-023-01018-0)
Supplement: Source data for Fig. 5 — Source data. [file 41551_2023_1018_MOESM13_ESM.xlsx]

## Sheet: Fig.5g
cancerous	normal
0.260047	0.263556
0.243785	0.217041
0.258481	0.262814
0.286572	0.275984
0.268123	0.31182
0.343423	0.290612
0.286736	0.218159
0.269206	0.248552
0.263572	0.298265
0.264628	0.339056
0.278598	0.31454
0.273478	0.267887
0.227728	0.201448
0.244899	0.149254
0.24942	0.130636
0.274792	0.170833
0.307912	0.202589
0.14926	0.260263
0.118967	0.270628
0.171116	0.204634
0.135874	0.17259
0.112957	0.230258
0.123186	0.279268
0.187381	0.221754
0.260722	0.229461
0.271615	0.247261
0.272258	0.238209
0.21886	0.227669
0.177491	0.198178
0.161057	0.163319
0.225599	0.18153
0.143915	0.207395
0.155015	0.232817
0.204787	0.160775
0.176597	0.141534
0.178935	0.186517
0.180906	0.274041
0.248547	0.324443
0.353664	0.249312
0.269523	0.276289
0.233474	0.298672
0.343271	0.270753
0.162438	0.267992
0.194709	0.331629
0.159824	0.32734
0.133693	0.367549
0.182456	0.352689
0.216382	0.266665
0.16278	0.292275
0.136987	0.317889
0.145906	0.348098
0.165311	0.335191
0.108921	0.309489
0.0654241	0.295536
0.0799798	0.229759
0.12307	0.147098
0.131869	0.111578
0.206595	0.162239
0.197231	0.150262
0.197231	0.184985
0.219257	0.264321
0.328875	0.270577
0.25022	0.276143
0.165972	0.283857
0.117026	0.279963
0.133706	0.331029
0.107346	0.312424
0.154937	0.301157
0.156111	0.285903
0.13544	0.269247
0.074718	0.282392
0.162343	0.282802
0.14551	0.290175
0.244429	0.283231
0.318692	0.273502
0.199428	0.261013
0.226677	0.27902
0.255602	0.270633
0.157005	0.231931
0.209285	0.246724
0.176922	0.199297
0.170361	0.168408
0.109776	0.269136
0.15181	0.276866
0.22268	0.292158
0.128596	0.293801
0.136181	0.266223
	0.303931
	0.302094
	0.305565
	0.306166
	0.265496
	0.270455
	0.261527
	0.258455
	0.27951
	0.2864
	0.255522
	0.199121
	0.275262
	0.292856
	0.271479
	0.267558
	0.251821
	0.248577
	0.28041
	0.321175
	0.302628
	0.268248
	0.24869
	0.218644
	0.250181
	0.262227
	0.265344
	0.208983
	0.263151
	0.270148
	0.269426
	0.29021
	0.273104
	0.245291
	0.27285
	0.308273
	0.30648
	0.270399
	0.255441
	0.236852
	0.243824
	0.2676
	0.2655
	0.248789
	0.263306
	0.288394
	0.268934
	0.28927
	0.266655
	0.253488
	0.24098
	0.289066
	0.266051
	0.238439

## Sheet: Fig.5h
cancerous	normal
0.858057	0.912142
0.871023	0.916646
0.922937	0.927601
0.9112	0.924075
0.867278	0.894022
0.824562	0.89571
0.829689	0.897756
0.878475	0.937031
0.897632	0.886728
0.897937	0.895176
0.909686	0.887909
0.863566	0.928472
0.879582	0.933763
0.909368	0.929392
0.899678	0.968072
0.88902	0.972879
0.883067	0.984106
0.893499	0.969706
0.891373	0.921735
0.88477	0.900801
0.895175	0.863448
0.89178	0.883387
0.869467	0.93507
0.918152	0.965474
0.913072	0.954928
0.902109	0.944938
0.892865	0.970307
0.883151	0.97438
0.91365	0.961945
0.927082	0.955214
0.934613	0.958629
0.937167	0.97675
0.889127	0.9743
0.898798	0.962454
0.898868	0.951288
0.921322	0.949778
0.925232	0.964116
0.92655	0.964314
0.916988	0.97926
0.902593	0.979239
0.911934	0.973624
0.927308	0.957844
0.919823	0.929455
0.942182	0.906183
0.938108	0.918952
0.927648	0.893634
0.922498	0.909111
0.950084	0.951151
0.894036	0.964579
0.893622	0.982505
0.890714	0.985649
0.894101	0.975735
0.914782	0.960105
0.926121	0.959312
0.914468	0.965557
0.907691	0.96785
0.899472	0.963839
0.887662	0.952063
0.881406	0.949642
0.887732	0.967282
0.897627	0.97273
0.905899	0.978832
0.905803	0.982179
0.886604	0.981355
0.881927	0.973202
0.89808	0.953387
0.89782	0.978237
0.874984	0.968763
0.894392	0.894333
0.915417	0.945223
0.892949	0.969212
0.887743	0.970504
0.900244	0.977149
0.875129	0.977985
0.872129	0.98173
0.86737	0.977196
0.832855	0.962859
0.875213	0.956789
0.893196	0.95285
0.883823	0.954482
0.857147	0.965268
0.879474	0.971916
0.899296	0.967604
0.876918	0.972541
0.908903	0.977511
0.894091	0.9789
0.891961	0.985026
0.916751	0.912203
0.899705	0.903277
0.893053	0.911223
0.865593	0.915647
0.866558	0.881835
0.874749	0.955672
0.866648	0.965298
0.864912	0.973285
0.847518	0.980888
0.902338	0.983358
0.914963	0.972901
0.872178	0.967226
0.879798	0.968347
0.87764	0.976694
0.871762	0.972094
0.834822	0.971955
0.722751	0.973939
0.723854	0.976778
0.87618	0.970895
0.874879	0.96271
0.862621	0.961236
0.828259	0.954649
0.857352	0.950479
0.883433	0.877201
0.903958	0.865093
0.912874	0.853398
0.885218	0.87487
0.858966	0.923064
0.850061	0.962808
0.852266	0.949119
0.92869	0.956041
0.902233	0.966408
0.840287	0.980495
0.590991	0.971453
0.743726	0.971156
0.858197	0.965493
0.919961	0.962077
0.879216	0.972377
0.884934	0.972014
0.85406	0.984331
0.850571	0.984439
0.853035	0.973539
0.894184	0.973423
0.904137	0.968771
0.872106	0.955277
0.848354	0.88811
0.85893	0.892219
0.763668	0.924636
0.83291	0.940375
0.855264	0.954614
0.853422	0.962938
0.852063	0.956815
0.874231	0.960711
0.880251	0.960717
0.855237	0.970417
0.84568	0.964442
0.8742	0.977609
0.849804	0.973486
0.82743	0.975227
0.819977	0.971173
	0.96626
	0.970805
	0.961119
	0.958144
	0.951915
	0.904883
	0.917948
	0.941871
	0.946843
	0.957842
	0.95654
	0.956722
	0.954924
	0.963157
	0.958558
	0.959616
	0.94956
	0.932547
	0.941756
	0.952304
	0.950526
	0.92653
	0.931394
	0.924069
	0.937351
	0.933771
	0.930258
	0.951066
	0.955886
	0.963159
	0.965487
	0.931288
	0.912797
	0.911464
	0.934227
	0.943886
	0.920693
	0.861274
	0.863963
	0.871807
	0.895866
	0.910157
	0.917752
